# Supplementary material for: The effectiveness and cost-effectiveness of integrating mental health services in primary care in low- and middle-income countries: systematic review
Source: BJPsych Bull. 2021 Feb;45(1):40–52. doi: 10.1192/bjb.2020.35 (PMC8058938; doi:10.1192/bjb.2020.35)
Supplement: Supplementary file 1 [file S2056469420000352sup.zip]

Archive with 4 entries (4 files):
- S2056469420000352sup004.zip
- S2056469420000352sup003.docx
- S2056469420000352sup002.docx
- S2056469420000352sup001.docx
